# Supplementary material for: Heat Stress Mitigation Strategies in Feedyards: Use, Perceptions, and Experiences of Industry Stakeholders
Source: Animals (Basel). 2023 Sep 26;13(19):3029. doi: 10.3390/ani13193029 (PMC10572074; doi:10.3390/ani13193029)
Supplement: Supplementary file 1 [file animals-13-03029-s001.zip]

Archive with 1 entries (1 files):
- animals-2608015-supplementary.pdf
